# Supplementary material for: Influence of Pyrolysis Temperature on the Properties and Electrochemical Performance of Cedar Wood-Derived Biochar for Supercapacitor Electrodes
Source: Bioengineering (Basel). 2025 Aug 4;12(8):841. doi: 10.3390/bioengineering12080841 (PMC12383750; doi:10.3390/bioengineering12080841)
Supplement: Supplementary file 1 [file bioengineering-12-00841-s001.zip]

Archive with 1 entries (1 files):
- bioengineering-3649322-supplementary.pdf
